# Supplementary material for: Experimental and Theoretical Study on the Synergistic Inhibition Effect of Pyridine Derivatives and Sulfur-Containing Compounds on the Corrosion of Carbon Steel in CO2-Saturated 3.5 wt.% NaCl Solution
Source: Molecules. 2018 Dec 11;23(12):3270. doi: 10.3390/molecules23123270 (PMC6321393; doi:10.3390/molecules23123270)
Supplement: Supplementary file 1 [file molecules-23-03270-s001.zip]

Archive with 6 entries (6 files):
- MD 4-PQ-TU 1-1.avi
- MD 4-PQ-TU 1-3.avi
- MD 4-PQ-TU 1-5.avi
- MD 4-PQ-TU 3-1.avi
- MD 4-PQ-TU 5-1.avi
- Supplementary data.docx
